# Supplementary material for: Knowledge, Attitude, Benefits, Risks, Barriers, Professional Impact, and Preparedness of Nursing Students Toward the Utilization of Artificial Intelligence in Healthcare
Source: Nurs Rep. 2026 May 4;16(5):154. doi: 10.3390/nursrep16050154 (PMC13209932; doi:10.3390/nursrep16050154)
Supplement: Supplementary file 1 [file nursrep-16-00154-s001.zip]

Archive with 1 entries (1 files):
- nursrep-4157748-supplementary.pdf
